# Supplementary material for: A comparison of attitudes towards animal welfare between British and Japanese zoo visitors: Where and when do cultural differences diverge?
Source: PLoS One. 2025 Apr 8;20(4):e0320241. doi: 10.1371/journal.pone.0320241 (PMC11978009; doi:10.1371/journal.pone.0320241)
Supplement: S1 File — S1 Table. Questionnaires for all the participants. S2 Table. Basic characteristics of respondents. S3 Table. AIC results of GLM analyses for Q1-3 and the Number of Code appeared from the Q5. S4 Table. Explanations of codes obtained from thematic analyses of free responses (What do you think is important for the happiness of animals in zoos?). (XLSX) [file pone.0320241.s001.xlsx]

## Sheet: Supplementary table1
	S1. Questionnaires for all the participants
	British adults		Japanese adults		British children		Japanese children
	Questions	Options	Questions	Options	Questions	Options	Questions	Options
Q1	Are you interested in animal welfare?	1(Not at all)-4(Very much)	あなたは動物の幸せを考えることにどれだけ関心がありますか？	1(全く関心がない）－4(とても関心がある)
Q2	In general, do you think zoo animals are happy?	1(Not at all)-4(Very much)	一般的に動物園の動物は幸せだと思いますか？	1(全く思わない)－4(とても思う)
Q3	Do you want animals in zoos to be happy?	1(Not at all)-4(Very much)	動物園の動物は幸せであってほしいと思いますか。	1(全く思わない)－4(とても思う)
Q4	Which of the following are acceptable in order for zoo animals to be happier? (multiple choice allowed）	□ Higher entry ticket price □ Fewer animal species to see □ Higher taxes □ Harder to see animals □ Less access to animals □ Gradually closing zoos □ Fewer hours/day the zoo is open	動物園の動物が幸せになるために、許容できることを教えてください。（複数選択可）	□ 料金があがる □見られる動物種が減る □ 税金があがる □ 動物が見えづらくなる □ 動物に触れなくなる □ 動物園を段階的に閉鎖する □ 動物園の開園時間/開園日が減る
Q5	What do you think is important for the happiness of animals in zoos?	Free response	動物園の動物の幸せのために大切だと思うことを自由に記述してください。	自由記述	What do you think is important for the happiness of animals in zoos?	Free response	どうぶつえんで動物がしあわせになるために何がひつようだと思いますか?	自由記述
Q6	Do you agree that it is okay to use the following animals as live prey in zoos?	Rabbit □Agree □Disagree □Depends on the situation □ Don’t know Mouse □Agree □Disagree □Depends on the situation □ Don’t know Chicken □Agree □Disagree □Depends on the situation □ Don’t know Frog □Agree □Disagree □Depends on the situation □ Don’t know Gold fish □Agree □Disagree □Depends on the situation □ Don’t know Sardine □Agree □Disagree □Depends on the situation □ Don’t know Octopus □Agree □Dis…	動物園で下記の動物を生きたまま他の動物の餌として与えることについてどれだけ同意できますか？	ウサギ □同意できる □同意できない □場合による □わからない マウス □同意できる □同意できない □場合による □わからない ニワトリ □同意できる □同意できない □場合による □わからない カエル □同意できる □同意できない □場合による □わからない 金魚 □同意できる □同意できない □場合による □わからない イワシ □同意できる □同意できない □場合による □わからない タコ □同意できる □同意できない □場合による □わからない ザリガニ □同意できる □同意できない □場合による □わからない アサリ □同意できる □同意できない □場合による □わからない コオロギ □同意できる □同意できない □場合による □わからない ミミズ □同意できる □同意できない □場合による □わからない	Some animals are predators – they eat other live animals in the wild (like a cat eats a mouse, or a bird eats an insect). Do you think that it is ok to feed these live animals to other animals in the zoo?	Rabbit □Agree □Disagree □Depends on the situation □ Don’t know Mouse □Agree □Disagree □Depends on the situation □ Don’t know Chicken □Agree □Disagree □Depends on the situation □ Don’t know Frog □Agree □Disagree □Depends on the situation □ Don’t know Gold fish □Agree □Disagree □Depends on the situation □ Don’t know Sardine □Agree □Disagree □Depends on the situation □ Don’t know Octopus □Agree □Dis…	動物には、やせいで他の動物を食べる種もいます（たとえば、ネコがネズミを食べたり、鳥が虫を食べたりします）。動物園で下記の動物を生きたまま、他の動物のエサにしてもいいと思いますか？	ウサギ □はい □いいえ □ばあいによる □ わからない ネズミ □はい □いいえ □ばあいによる □ わからない ニワトリ □はい □いいえ □ばあいによる □ わからない カエル □はい □いいえ □ばあいによる □ わからない キンギョ □はい □いいえ □ばあいによる □ わからない イワシ（魚） □はい □いいえ □ばあいによる □ わからない タコ □はい □いいえ □ばあいによる □ わからない ザリガニ □はい □いいえ □ばあいによる □ わからない アサリ（貝） □はい □いいえ □ばあいによる □ わからない コオロギ □はい □いいえ □ばあいによる □ わからない ミミズ □はい □いいえ □ばあいによる □ わからない
Q7-1	If your answers were same across species in Q6, please explain why you made those decisions?	Free response	Q6の回答は何が基準になりましたか？（複数選択可）	●種に関わらずすべて同じ回答だった場合（自由記述でお書きください） （ ） ●種により回答が異なった場合 □ 自分が動物種を好きかどうか □ 自分がその動物種に共感できるかどうか（かわいそうに思うかどうか） □ 動物種の認知能力の違い □ 動物の暮らしと行動の複雑さ □ 動物種の痛みや苦しみを感じる能力の違い □ 一般的に行われているかどうか □ 動物種のその他の特性（具体的に： ） □ 特にない □ その他（ ）	If your answers were same across species in Q2, why did you think so?	Free response	Q2の答えがどの動物でもおなじだった場合、どうしてかそうおもったかおしえてください。	自由記述
Q7-2	If your answers differed by species in Q6, were your choices impacted by the following factors? (multiple choice allowed）	□ Whether you like the species or not □ Whether or not you can empathize with the animal species (whether or not you feel sorry for it) □ Differences in the cognitive abilities of the animal species □ The complexity of the animal's life and behaviour □ Differences in the ability of animal species to feel pain and suffering □ Whether or not it happens often □ Other characteristics of animals speci…			If your answer differed by species in Q2, why did you think so? (Multiple choice allowed)	□ Whether you like the species or not □ Whether or not you feel sorry for the animal □ Differences in how clever the animals are □ Because of the animal's complex life and behaviour □ Differences in the ability of the animal to feel pain and suffer □ Whether or not it happens often □ Other things about the animal（Please specify: ） □ Nothing specific □ Other（ ）	Q2の答えが動物によってちがった場合、どうしてそうおもったかおしえてください。 いくつ〇をつけてもだいじょうぶです。	□ 自分がその動物をすきかどうか □ 自分がその動物をかわいそうにおもうか □ その動物がどれだけかしこいか □ その動物の行動や生活がどれだけふくざつか □ その動物がいたい、くるしいなどをかんじることができるか □ よくおこなわれているかどうか □ 動物のそのほかのとくちょう（ ） □ とくにりゆうはない □ そのほか（ ）
Q8	Do you think the following organizations/persons are fulfilling their responsibilities when it comes to ensuring the happiness of captive animals?	National（Government） □ Yes □ No □ Neither □ Do not know □ Never cared □ Prefer not to say Zoo management □ Yes □ No □ Neither □ Do not know □ Never cared □ Prefer not to say Zoo keepers □ Yes □ No □ Neither □ Do not know □ Never cared □ Prefer not to say	下記の組織・人は飼育動物が幸せに暮らすための責任を果たしていると思いますか？	国（政府） □はい □いいえ □どちらともいえない □わからない □気にしたことがない 動物園の運営組織 □はい □いいえ □どちらともいえない □わからない □気にしたことがない 動物園の飼育担当者 □ はい □いいえ □どちらともいえない □わからない □気にしたことがない
Basic information	Age	If you are under 18, please write the exact age（ ）year old □18 – 29 □ 30 – 39 □ 40 – 49 □ 50 – 59 □ over 60	年齢	( )歳	Age	( ) year old	ねんれい	（ ）才
	Nationality	□ British □ Other ( )			Nationality	□ British
	Sex	□ Male □ Female □ Non-binary □ Other	性別	□男性 □ 女性 □その他 □無回答	Sex	□ Male □ Female □ Non-binary □ Other	せいべつ	□ おとこ □ おんな □ そのほか □ いいたくない
	Final Education	□ Junior high/High school □ Vocational college □ University** □ Graduate School** □ Other	最終学歴	□ 中高卒 □専門学校卒 □大学卒以上 □その他
	Are you interested in animals?	1(Not at all)-4(Very much)	あなたはふだん 動物に対してどのくらいの関心がありますか？	1(全く関心がない）－4(とても関心がある)
	What types of connections do you currently have with animals? (multiple choice allowed)	□ None in particular □ Keep animals at home □ Work with animals □ Visit zoos/aquariums frequently □ Animal-related hobby（e.g. fishing）** □ Animal-related hobby (e.g. bird watching）**	あなたはふだん 動物とどのような関わりがありますか？ （複数選択可）	□ 特にない □ 家で飼っている □ 職業として □ 動物園/水族館によく行く □ その他動物に関わる趣味を持つ（釣り、昆虫採集、野鳥観察など）
	Do you actively search for information related to science?	□ Yes □ No □ Neither	あなたはふだん 科学に関する情報を積極的に探しますか？	□ はい □ いいえ □ どちらでもない
	*All the questions included the option "prefer not to say".	**These options were combined for analyses.			*All the questions included the option "prefer not to say".

## Sheet: Supplementary table2
S2. Basic characteristics of respondents
Age
Adults (Age classes)	18-29	30-39	40-49	50-59	Over60	Total
Japan	67	317	239	91	95	861
UK	205	91	89	46	52	508
	p< 0.001	p< 0.001	p< 0.001	N.S	N.S
Children (Age, year old)	6	7	8	9	10	11	12	13	14	15	16	17	Total
Japan	24	26	11	17	9	10	3	3	2	2	9	17	134
UK	3	14	7	9	15	16	6	5	0	9	10	9	108
	p< 0.001	N.S	N.S	N.S	p = 0.049	N.S	N.S	N.S	N.S	p = 0.0089	N.S	N.S
Gender
Adult	Female	Male	Non-binary	Total
Japan	521	296	1	861
UK	302	201	1	508
Children	Female	Male	Non-binary	Total
Japan	62	69	1	134
UK	63	38	2	108
Final Education
Adults	Junior high /High school	Vocational college	University	Other	Total
Japan	169	136	457	41	861
UK	54	84	304	36	508
	p < 0.001	N.S	p = 0.018	N.S
Interest in animals	Low interest				High interest
Adults	1	2	3	4	5	Total
Japan	4	49	247	270	247	861
UK	2	4	32	114	345	508
	N.S	p < 0.001	p < 0.001	p < 0.001	p < 0.001
Connection
Adults	Nothing	Pet	Occupation	Zoo/Aquarium	Hobby	Total
Japan	302	290	14	300	108	861
UK	94	273	48	200	81	508
	p < 0.001	p < 0.001	p < 0.001	N.S	N.S
Science knowledge
Adults	Yes	No	Neither	Total
Japan	223	289	310	861
UK	275	160	64	508
	p < 0.001	N.S	p < 0.001

## Sheet: Supplementary table3
S3. AIC results of GLM analyses for Q1-3 and the Number of Code appeared from the Q5
Q1	Factors	AIC
	Country+Age+Gender	4183.1
	Age+Gender	4186.4
	Country+Age	4192.9
	Country+Gender	4290.7
	Country	4432.2
	Gender	4296.5
	Age	4195.9
	Null	4438
Q2	Factors	AIC
	Country+Age+Gender	3869.3
	Age+Gender	3868.1
	Country+Age	3876.4
	Country+Gender	3971.2
	Country	4103.8
	Gender	3969.9
	Age	3875.1
	Null	4102.5
Q3	Factors	AIC
	Country+Age+Gender	4204.1
	Age+Gender	4202.9
	Country+Age	4211.9
	Country+Gender	4311.6
	Country	4456.6
	Gender	4310.8
	Age	4210.6
	Null	4455.7
Number of code	Factors	AIC
	Country+Age+Gender	4753.4
	Age+Gender	5640.9
	Country+Age	4998.8
	Country+Gender	4758.2
	Country	4998.6
	Gender	5654.7
	Age	5892.6
	Null	5903

## Sheet: Supplementary table4
S4. Explanations of codes obtained from thematic analyses of free responses (What do you think is important for the happiness of animals in zoos? )
Code	Actual examples
Natural concept	Natural living, environment close to wild etc.
Other concept	Good environment etc.
Increase stimulation	Make changes to environment, Stimulation etc.
Decrease stimulation	Keep quiet, Give them free time, more sleep etc.
Choice	Choice, Options, Variations, Agency etc.
Freedom	Freedom except for five freedoms
Individual traits	Respect the individual traits, personality etc.
Philosophical	What is happiness? etc.
Human mind and attitude	Affection, Respect, Love, How humans treat animals etc.
Life	Life, Longevity etc.
Physical health	Physical health
Mental health	Mental health etc.
Positive mental	Enjoyable, Comfortable etc.
Negative mental	Anxiety, Suffering etc.
Stress	Stress
Behaviors	Animal behaviors, Environment to express natural behaviors etc.
Animal welfare	Animal welfare, five freedoms, five domains model etc.
Size	Size of enclosures, Space, Large etc.
Food	Food, Nutrition etc.
Safety	Safety, Place to hide etc.
Play	Play, Toy etc.
Sleep	Sleeping time etc.
Sociality	Live in social environment, not keep them alone etc.
Hygiene	Cleaning, Clean environment etc.
Temperature	Temperature, Humidity etc.
Veterinary	Veterinary medicine, Vets, Physical health etc.
Resources (finance, staff number and skill)	Finance, Staff number and skill etc.
Scientific evaluations	Scientific evaluations, Objective evaluations etc.
Breeding	Breeding
Environmental improvement	Enrichment, Environmental improvement etc.
Understanding animals	Understanding animals etc.
Human animal relationships	Human-animal distance etc.
Visitors	Number of visitors, Understanding of visitors, Manner of visitorsetc.
Human welfare	Treatment of human, Human welfare etc.
Exercise	Exercise
Animal abuse	Do not abuse animals etc.
Exhibition	Ecological exhibition, Natural materials etc.
Other	Conservation etc.
